# Supplementary material for: Intermittent Hypoxia Promotes TAM-Induced Glycolysis in Laryngeal Cancer Cells via Regulation of HK1 Expression through Activation of ZBTB10
Source: Int J Mol Sci. 2023 Sep 30;24(19):14808. doi: 10.3390/ijms241914808 (PMC10573418; doi:10.3390/ijms241914808)
Supplement: Supplementary file 1 [file ijms-24-14808-s001.zip › Hep2 M2 IH RNA-seq DEGs.xls]

Gene ID	Gene Symbol	Type	Hep2_M2_con_951c7c4cb000 Average Read Count	Hep2_M2_IH_951c7c4cb000 Average Read Count	log2 (Hep2_M2_IH / Hep2_M2_con)	Pvalue(Hep2_M2_IH / Hep2_M2_con)	Qvalue (Hep2_M2_IH / Hep2_M2_con)	Hep2_M2_IH1 FPKM	Hep2_M2_IH2 FPKM	Hep2_M2_IH3 FPKM	Hep2_M2_con1 FPKM	Hep2_M2_con2 FPKM	Hep2_M2_con3 FPKM
100129924	TMEM269	mRNA	18.78	38.45333333	1.047159366	4.06E-06	2.08E-05	1.75	0.2	0.24	0.73	0.18	0.11
100271927	RASA4B	mRNA	106.88	273.4166667	1.36835704	4.24E-52	2.57E-50	6.16	1.53	0.81	1.52	1.24	0.4
100289187	TMEM225B	mRNA	3	25.33333333	3.091250277	9.31E-15	1.18E-13	3.31	0.32	0.13	0.24	0.09	0.09
100293534	C4B_2	mRNA	8.843333333	0	-5.716305005	8.95E-08	5.75E-07	0	0	0	0	0.29	0
10044	SH2D3C	mRNA	15	37	1.315810535	5.90E-08	3.89E-07	1.76	0.45	0.49	0.37	0.34	0.34
100526693	ARPC4-TTLL3	mRNA	92.15333333	196.0233333	1.102164902	2.05E-27	5.43E-26	6.33	1.4	1.51	2.47	0.97	0.74
100526737	RBM14-RBM4	mRNA	34.13	4.84	-2.804713697	1.39E-17	2.13E-16	0	0.55	0	0	2.15	1.63
100526760	ABHD14A-ACY1	mRNA	0	5.753333333	5.122608324	1.68E-05	7.89E-05	0	0	0.53	0	0	0
100533952	RBAK-RBAKDN	mRNA	1.246666667	9.983333333	3.014693593	1.53E-06	8.41E-06	2.21	0.18	0.09	0.3	0	0
100534592	URGCP-MRPS24	mRNA	40.47	17.56666667	-1.190764623	1.79E-07	1.11E-06	0.93	1.01	2.1	1.19	1.32	6.73
100861412	FSBP	mRNA	11.49	50.09	2.137391579	6.25E-19	1.05E-17	0.99	0.75	0	0	0.38	0
10157	AASS	mRNA	9.423333333	21.22333333	1.184589646	1.56E-04	6.25E-04	0.44	0.17	0.07	0.16	0.09	0.04
1028	CDKN1C	mRNA	55.66666667	122.2833333	1.148589947	8.23E-19	1.38E-17	13.09	2.28	1.62	3.02	2.47	1.43
10344	CCL26	mRNA	0	10	5.920138361	1.13E-08	8.11E-08	0.8	0.55	2.44	0	0	0
10397	NDRG1	mRNA	1120.333333	2613.333333	1.235210877	0	0	119.06	30.05	18.95	22.38	27.41	17.79
106865373	GET1-SH3BGR	mRNA	11.15666667	0	-6.051548881	1.98E-09	1.55E-08	0	0	0	0	0.51	1.04
10811	NOXA1	mRNA	13.33333333	47.66666667	1.851191007	3.01E-15	3.97E-14	5.62	0.21	0.08	0.9	0.62	0.08
109504726	ERV3-1-ZNF117	mRNA	4.966666667	14.82333333	1.590767839	7.63E-05	3.22E-04	0.06	0.11	0.15	0.11	0	0
11156	PTP4A3	mRNA	36	148.6666667	2.059260163	1.50E-50	8.73E-49	8.45	1.01	0.76	1.01	0.96	0.37
11173	ADAMTS7	mRNA	41.66666667	86	1.058690736	3.56E-12	3.70E-11	1.87	0.68	0.37	0.48	0.61	0.26
11181	TREH	mRNA	28.49333333	10.97666667	-1.362936631	1.14E-06	6.36E-06	0.78	0	0.03	2	0	0
11223	MST1L	mRNA	24.45333333	50.05666667	1.04677885	1.47E-07	9.21E-07	1.6	0.34	0.11	0.62	0.19	0.14
113230	MISP3	mRNA	25.66666667	74.33333333	1.547361124	3.90E-18	6.21E-17	9.45	0.99	0.83	2.04	0.75	0.86
113791	PIK3IP1	mRNA	11.66666667	28	1.276282171	4.10E-06	2.10E-05	1.12	0.7	0.35	0.23	0.4	0.24
114899	C1QTNF3	mRNA	22.95333333	49.42333333	1.119736401	3.45E-08	2.33E-07	2.05	0.34	0.24	0.41	0.63	0.13
1154	CISH	mRNA	94.33333333	313	1.74357087	7.29E-84	7.98E-82	4.8	6.46	15.41	2.67	4.18	1.44
115701	ALPK2	mRNA	1352.666667	3054.666667	1.188456359	0	0	7.72	10.46	51.63	2.66	8.19	20.66
116444	GRIN3B	mRNA	9.346666667	25.05666667	1.43591842	1.85E-06	1.01E-05	0.98	0.24	0.22	0.19	0.27	0.05
118663	BTBD16	mRNA	1.333333333	8.666666667	2.713687483	2.16E-05	9.97E-05	0.78	0.1	0.03	0.07	0.06	0
1187	CLCNKA	mRNA	7.053333333	22.28666667	1.673051493	4.93E-07	2.89E-06	1.22	0.25	0.32	0.07	0.23	0.22
123591	TMEM266	mRNA	13	33	1.357202166	1.57E-07	9.82E-07	1.84	0.66	0.16	0.45	0.43	0.12
125875	CLDND2	mRNA	7	17.66666667	1.348850797	1.34E-04	5.45E-04	2.86	0.45	0.3	1.25	0	0.12
127579	DCST2	mRNA	23.66666667	65.66666667	1.485552465	2.41E-15	3.19E-14	4.42	0.65	0.21	1.28	0.37	0.14
1305	COL13A1	mRNA	62.33333333	123.6666667	1.001628682	1.62E-15	2.18E-14	3.97	2.32	1.61	1.18	1.69	0.95
1308	COL17A1	mRNA	49	142.3333333	1.55166768	2.25E-33	7.46E-32	0.38	0.62	3.3	0.15	0.28	1.08
130888	FBXO36	mRNA	13	37.17	1.52887483	1.16E-09	9.28E-09	1.6	0.25	0.61	0.22	0.28	0.33
1364	CLDN4	mRNA	10.45666667	24.54333333	1.244155937	2.36E-05	1.08E-04	1.96	0.25	0.37	0.17	0.43	0.42
137872	ADHFE1	mRNA	5	22	2.150751289	3.36E-09	2.56E-08	1.81	0.21	0.14	0.22	0.15	0.09
140706	CCM2L	mRNA	11.66666667	24.33333333	1.073789307	1.83E-04	7.21E-04	1.48	0.32	0.04	0.51	0.26	0.07
140766	ADAMTS14	mRNA	5.333333333	22.33333333	2.079336955	5.49E-09	4.12E-08	0.56	0.15	0.05	0.14	0.02	0.01
143686	SESN3	mRNA	18.66666667	37.33333333	1.013247765	9.89E-06	4.80E-05	0.41	0.2	0.12	0.09	0.15	0.1
1440	CSF3	mRNA	3	11.66666667	1.972605781	4.64E-05	2.03E-04	0	0	1.38	0.09	0.09	0.21
145781	GCOM1	mRNA	12.8	30.39333333	1.260858863	2.00E-06	1.08E-05	0.25	0.35	0.44	0.06	0.14	0.25
145873	MESP2	mRNA	8.666666667	24.66666667	1.522261413	7.75E-07	4.42E-06	2.07	0.52	0.31	0.46	0.41	0.11
146227	BEAN1	mRNA	2.333333333	13.33333333	2.527820938	4.02E-07	2.38E-06	0.73	0.13	0.04	0	0.13	0.02
147872	KASH5	mRNA	4.333333333	19.33333333	2.170789042	2.47E-08	1.71E-07	1.35	0.18	0.07	0.24	0.05	0.05
147968	CAPN12	mRNA	6.66	25.02	1.922735472	4.50E-09	3.40E-08	1.28	0.11	0.15	0.13	0.21	0.04
148170	CDC42EP5	mRNA	36.66666667	88	1.276282171	3.19E-16	4.48E-15	13.58	3.13	2.65	2.94	2.63	2.07
150221	RIMBP3C	mRNA	0	5.803333333	5.135092063	1.54E-05	7.26E-05	0	0.18	0	0	0	0
155368	METTL27	mRNA	18.66666667	39.66666667	1.100710606	1.09E-06	6.10E-06	6.81	1.15	0.63	2.23	0.94	0.65
157807	CLVS1	mRNA	33.15333333	12.35	-1.411395124	7.05E-08	4.60E-07	0.67	0.03	0	1.75	0	0.02
1589	CYP21A2	mRNA	6.893333333	21.57333333	1.659223187	8.70E-07	4.94E-06	1.61	0.12	0.31	0.29	0.15	0.18
161145	TMEM229B	mRNA	2.666666667	10	1.920138361	2.12E-04	8.25E-04	0.39	0.05	0.04	0.06	0	0.06
162466	PHOSPHO1	mRNA	8.333333333	20.33333333	1.300128913	6.83E-05	2.91E-04	0.77	0.67	0.38	0.33	0.28	0.11
163154	PRR22	mRNA	265	118	-1.153957735	8.58E-39	3.41E-37	5.66	6.09	4.18	21.55	10.06	4.22
163255	ZNF540	mRNA	5.666666667	15	1.41763802	2.58E-04	9.86E-04	0.39	0.21	0.26	0.12	0.1	0.11
1636	ACE	mRNA	2.333333333	10.66666667	2.205892843	2.88E-05	1.30E-04	0.37	0.1	0.08	0.04	0.05	0.01
168544	ZNF467	mRNA	30	66.33333333	1.158019289	5.17E-11	4.80E-10	3.3	0.76	0.86	0.84	0.4	0.75
1815	DRD4	mRNA	14	43.66666667	1.654353344	2.88E-12	3.01E-11	5.27	0.7	0.2	1.62	0.13	0.13
197257	LDHD	mRNA	9	24.66666667	1.467813628	1.51E-06	8.30E-06	1.75	0.26	0.34	0.31	0.35	0.14
199964	TMEM61	mRNA	3	11.33333333	1.930785605	7.56E-05	3.20E-04	1.45	0.29	0.05	0.25	0.19	0
201229	LYRM9	mRNA	16.33333333	36.66666667	1.179897634	7.23E-07	4.13E-06	3.88	0.58	0.43	1.03	0.62	0.4
202658	TRIM39-RPP21	mRNA	0	10.98666667	6.055892102	2.23E-09	1.73E-08	0	0.06	1.13	0	0	0
2151	F2RL2	mRNA	10.72	45.58666667	2.101554781	4.93E-17	7.34E-16	0.19	0.18	2	0.38	0.11	0.09
220004	PPP1R32	mRNA	6.333333333	25.66666667	2.032106792	7.28E-10	5.97E-09	2.86	0.37	0.12	0.6	0.08	0.12
222487	ADGRG3	mRNA	8.666666667	21.66666667	1.33517586	2.72E-05	1.23E-04	1.41	0.27	0.02	0.4	0.15	0.09
222643	UNC5CL	mRNA	16.33333333	36.66666667	1.179897634	7.23E-07	4.13E-06	1.64	0.3	0.26	0.51	0.38	0.05
2266	FGG	mRNA	0.333333333	7	4.405565188	3.79E-06	1.96E-05	0.15	0.07	0.47	0	0	0.03
23779	ARHGAP8	mRNA	3.833333333	18	2.244573311	3.98E-08	2.68E-07	2.19	0	0.07	0.2	0.22	0
247	ALOX15B	mRNA	12.58333333	102.3333333	3.036937871	8.27E-54	5.18E-52	4.25	0.87	2.1	0.27	0.44	0.19
249	ALPL	mRNA	67	29.33333333	-1.178372308	2.73E-11	2.60E-10	0.94	0.61	0.74	2.21	1.81	1.2
255426	RASGEF1C	mRNA	20.66666667	45.33333333	1.146514296	7.25E-08	4.72E-07	2.73	0.73	0.32	0.65	0.68	0.3
256949	KANK3	mRNA	0.666666667	16.35	4.629428996	9.27E-13	1.00E-11	0.92	0.19	0.02	0	0.02	0.02
25766	PRPF40B	mRNA	99.09	200.7366667	1.031740554	2.43E-25	5.87E-24	8.04	2.98	0.85	2.24	2.78	0.55
25789	TMEM59L	mRNA	13.33333333	31	1.230478481	2.48E-06	1.32E-05	2.3	0.67	0.66	0.58	0.49	0.43
25809	TTLL1	mRNA	57.66666667	129.3333333	1.17853238	1.44E-20	2.66E-19	7.28	3.21	3.44	1.91	2.26	1.84
2696	GIPR	mRNA	30.67	72.08333333	1.246085325	4.06E-13	4.49E-12	3.27	0.52	0.49	0.89	0.45	0.38
27134	TJP3	mRNA	11.66666667	32	1.468927249	4.22E-08	2.83E-07	1.45	0.25	0.27	0.18	0.14	0.35
27151	CPAMD8	mRNA	1	6.666666667	2.750213359	1.76E-04	6.97E-04	0.17	0.01	0.03	0.02	0	0.01
275	AMT	mRNA	37.07666667	77.26333333	1.072520139	2.72E-11	2.59E-10	6.34	1.23	0.57	2.12	1.03	0.46
278	AMY1C	mRNA	6.756666667	0	-5.328026419	3.17E-06	1.67E-05	0	0	0	0	0	0.62
280	AMY2B	mRNA	14.80333333	41.41333333	1.497421023	2.52E-10	2.19E-09	2.72	0.52	0.32	0.68	0.39	0.14
283	ANG	mRNA	53.06	129.55	1.3010602	8.55E-24	1.89E-22	21.4	3.89	4.97	4.2	2.92	4.35
283008	NUTM2E	mRNA	16.34666667	3.076666667	-2.396308661	6.05E-08	3.98E-07	0.18	0	0	0.39	0.26	0.24
284040	CDRT4	mRNA	39.98666667	104	1.392240367	2.28E-21	4.41E-20	8.2	0	0	2.72	0	0.23
286006	LSMEM1	mRNA	14	34.33333333	1.307430869	2.03E-07	1.25E-06	3.23	0.7	0.42	0.51	0.62	0.6
2946	GSTM2	mRNA	37.63666667	74.88333333	1.005753561	4.94E-10	4.13E-09	10.67	0.84	1.02	3.41	1.42	0.95
30008	EFEMP2	mRNA	34.33333333	104.6666667	1.621367987	1.62E-26	4.12E-25	8.95	0.84	0.75	1.52	0.9	0.81
3098	HK1	mRNA	419	831.6666667	1.002302931	5.96E-95	7.79E-93	14.39	11.46	16.11	5.03	8.11	7.72
3218	HOXB8	mRNA	37	85.33333333	1.218831899	8.75E-15	1.11E-13	4.86	2.05	0.57	1.26	1.35	0.48
3219	HOXB9	mRNA	101.6666667	224.3333333	1.155045027	1.94E-33	6.47E-32	11.51	3.95	1.1	2.18	3.14	1.74
3283	HSD3B1	mRNA	3.636666667	31.30666667	3.119029072	5.18E-18	8.15E-17	0.12	1.34	1.9	0.08	0.29	0.04
338761	C1QL4	mRNA	70.66666667	148	1.079743177	1.87E-20	3.43E-19	9.51	3.08	1.08	3.1	2.38	0.75
339541	ARMH1	mRNA	2.333333333	18	2.960780345	1.57E-10	1.39E-09	1.73	0.18	0.17	0.19	0.04	0.03
340307	CTAGE6	mRNA	11.14333333	0	-6.049823685	2.03E-09	1.59E-08	0	0	0	0.12	0.48	0.17
3429	IFI27	mRNA	9	22	1.302754382	3.35E-05	1.50E-04	5.52	0.69	1.15	0.96	0.79	1.52
347733	TUBB2B	mRNA	18.64	37.37	1.016726469	9.24E-06	4.50E-05	2.04	1.27	0.37	0.4	0.91	0.44
349136	WDR86	mRNA	0.666666667	7	3.405565188	2.14E-05	9.89E-05	0.9	0.09	0	0	0.04	0.04
3552	IL1A	mRNA	29.33333333	66.33333333	1.190440767	1.92E-11	1.86E-10	2.4	0.75	2.81	0.34	0.54	1.69
3674	ITGA2B	mRNA	58.66666667	130	1.16114646	3.21E-20	5.81E-19	5.11	1.34	0.65	1.67	1.08	0.31
3691	ITGB4	mRNA	30	87.33333333	1.55481767	3.61E-21	6.90E-20	2.27	0.41	0.25	0.36	0.36	0.21
3694	ITGB6	mRNA	16.33333333	48.66666667	1.58836248	8.08E-13	8.78E-12	0.06	0.18	1.61	0.01	0.09	0.54
375607	NAT16	mRNA	0.666666667	9.666666667	3.87122876	1.64E-07	1.02E-06	0.58	0.08	0	0	0.04	0
377841	ENTPD8	mRNA	0.333333333	6	4.183172766	2.41E-05	1.10E-04	0.47	0.09	0	0.03	0	0
3784	KCNQ1	mRNA	5	14	1.498674592	2.33E-04	9.00E-04	0.68	0.14	0.07	0.06	0.2	0.02
3816	KLK1	mRNA	5.333333333	16	1.598210266	3.73E-05	1.66E-04	3.05	0.57	0.07	0.59	0.21	0.34
3861	KRT14	mRNA	20.56333333	41.66	1.031836459	2.15E-06	1.16E-05	2.71	1.16	0.94	1.25	0.63	0.43
3868	KRT16	mRNA	51.58666667	109.78	1.102792876	4.61E-16	6.42E-15	6.3	2.64	3.41	3.18	1.67	0.88
387264	KRTAP5-1	mRNA	4.666666667	14.66666667	1.665324462	4.78E-05	2.09E-04	2.89	0.13	0.12	0.48	0.2	0.25
387885	CFAP73	mRNA	8.416666667	1.706666667	-2.288819907	1.55E-04	6.23E-04	0	0.21	0	0.75	0.22	0.06
389084	SNORC	mRNA	16.33333333	40	1.305428517	2.11E-08	1.47E-07	2.53	0.17	0.04	0.67	0.21	0.16
389337	ARHGEF37	mRNA	19	38	1.013247765	8.24E-06	4.05E-05	0.91	0.37	0.16	0.3	0.31	0.08
393	ARHGAP4	mRNA	5.333333333	17.33333333	1.713687483	6.45E-06	3.22E-05	0.54	0.15	0.27	0.13	0.11	0.05
401399	PRRT4	mRNA	11.33333333	35.66666667	1.66725191	2.20E-10	1.92E-09	1.96	0.71	0.12	0.36	0.3	0.1
4015	LOX	mRNA	91	317.3333333	1.815308387	9.15E-90	1.12E-87	5.48	1.96	4.29	0.45	1.52	1.26
401720	FIGNL2	mRNA	4	14.33333333	1.854550019	1.48E-05	6.97E-05	0.45	0.09	0.05	0.05	0.06	0.04
402573	C7orf61	mRNA	9	20.33333333	1.1890976	2.05E-04	8.00E-04	2.68	0.88	0.47	0.65	0.31	0.72
407977	TNFSF12-TNFSF13	mRNA	2.43	31.35666667	3.70299175	1.58E-20	2.91E-19	0	0.05	2.8	0	0	0.23
4151	MB	mRNA	39.66666667	90.33333333	1.200579043	3.13E-15	4.13E-14	5.38	4.52	5.56	1.93	2.28	2.41
4222	MEOX1	mRNA	30	64	1.106357169	5.06E-10	4.22E-09	1.2	0.33	3.13	0.12	0.34	1.63
4312	MMP1	mRNA	240.6666667	487.3333333	1.031120334	5.10E-59	3.53E-57	0.66	6.95	34.63	1.13	5.93	14.57
441294	CTAGE15	mRNA	0.723333333	11.67333333	4.025659901	5.69E-09	4.26E-08	0.24	0.36	0.22	0	0	0.05
487	ATP2A1	mRNA	22.91333333	47.73	1.07195675	1.67E-07	1.04E-06	1.81	0.41	0.35	0.68	0.31	0.19
4902	NRTN	mRNA	28.66666667	59	1.05458856	9.39E-09	6.82E-08	7.93	2.22	0.36	2.75	1.16	0.91
494514	TYMSOS	mRNA	34.33333333	88.77	1.383710031	2.59E-18	4.20E-17	16.92	2.67	2.72	3.15	2.52	2.45
5016	OVGP1	mRNA	73	149.3333333	1.045815627	1.17E-19	2.05E-18	9.12	2.08	1.76	2.92	1.83	1.29
5024	P2RX3	mRNA	6.666666667	17.33333333	1.391759388	1.07E-04	4.43E-04	0.5	0.22	0.13	0.08	0.11	0.12
5055	SERPINB2	mRNA	12.66666667	156	3.635684971	4.31E-94	5.54E-92	0.1	0.96	12.77	0.07	0.51	0.61
51085	MLXIPL	mRNA	26.33333333	62.66666667	1.264055869	7.95E-12	7.97E-11	3.21	0.47	0.07	0.88	0.5	0.11
51129	ANGPTL4	mRNA	74.33333333	210.3333333	1.51384406	7.90E-47	4.09E-45	12.89	4.48	4.16	1.67	3.78	1.95
51161	C3orf18	mRNA	30.33666667	60.25	1.003146433	2.57E-08	1.77E-07	2.16	1.51	1.01	0.93	0.83	0.52
51268	PIPOX	mRNA	13.53666667	28.98666667	1.111764678	2.66E-05	1.21E-04	1.96	0.33	0.28	0.7	0.31	0.14
5129	CDK18	mRNA	367	760.3333333	1.064099743	9.45E-96	1.27E-93	32.09	8.65	6.98	9.28	6.76	5.83
51302	CYP39A1	mRNA	1.333333333	8	2.598210266	6.72E-05	2.87E-04	0.16	0.21	0.25	0.05	0.03	0.03
5142	PDE4B	mRNA	8	27	1.768135267	8.69E-09	6.35E-08	0.05	0.18	0.95	0	0.14	0.22
51477	ISYNA1	mRNA	25.12	54.85666667	1.140078261	3.70E-09	2.82E-08	3.3	0.8	0.85	1.32	0.41	0.43
5313	PKLR	mRNA	0	4.846666667	4.875203129	8.72E-05	3.66E-04	0.26	0.03	0.02	0	0	0
534	ATP6V1G2	mRNA	10.66666667	24	1.183172766	5.88E-05	2.54E-04	2.76	0.41	0.34	0.46	0.49	0.52
5414	SEPTIN4	mRNA	16.33333333	51.33333333	1.665324462	2.79E-14	3.41E-13	4.46	1.09	0.21	0.72	0.88	0.17
54538	ROBO4	mRNA	0.703333333	5.77	3.049538586	2.38E-04	9.18E-04	0.08	0.02	0.14	0	0	0.03
548593	SLX1A	mRNA	365.6433333	150.32	-1.269152321	3.85E-61	2.77E-59	25.85	0.19	0	12.17	34.4	11.01
54885	TBC1D8B	mRNA	13.66666667	29.33333333	1.115127379	2.28E-05	1.05E-04	0.36	0.37	0.56	0.1	0.19	0.43
54932	EXD3	mRNA	14.33333333	50.66666667	1.834910524	6.14E-16	8.52E-15	8.66	0.7	0.48	0.93	1.15	0.61
5507	PPP1R3C	mRNA	40.66666667	83.33333333	1.048294712	1.12E-11	1.11E-10	2.57	1.84	1.6	0.73	1.48	0.66
5522	PPP2R2C	mRNA	3.333333333	25	2.920138361	6.89E-14	8.08E-13	0.77	0.27	0.05	0	0.12	0.01
55321	TMEM74B	mRNA	7	25.33333333	1.868857856	7.06E-09	5.22E-08	2.42	0.38	0.14	0.4	0.21	0.18
55507	GPRC5D	mRNA	12.66666667	30	1.257173348	2.45E-06	1.31E-05	3.86	0.77	1	0.86	0.36	1.03
55509	BATF3	mRNA	6.666666667	16.66666667	1.33517586	2.33E-04	9.00E-04	0.33	1.5	1.81	0.39	0.89	0.22
55876	GSDMB	mRNA	63.08666667	161.1566667	1.366304606	2.37E-31	7.37E-30	15.47	2.81	1	3.81	2.14	1.22
5630	PRPH	mRNA	12.07666667	47.63	1.992896009	1.18E-16	1.70E-15	4.12	0.72	0.31	0.38	0.54	0.29
5652	PRSS8	mRNA	139.6666667	305	1.140069265	5.95E-44	2.76E-42	24.47	3.46	4.07	7.42	2.3	4.14
5657	PRTN3	mRNA	24.33333333	64	1.408385707	5.87E-14	6.94E-13	10.89	1.7	0.41	2.53	1.13	0.96
56901	NDUFA4L2	mRNA	2	128.6666667	6.020742302	3.87E-93	4.94E-91	21.62	0.05	0.19	0.05	0.15	0.1
56911	MAP3K7CL	mRNA	12.31666667	29.21333333	1.259262885	3.22E-06	1.69E-05	1.35	0.7	0.4	0.25	0.4	0.31
57030	SLC17A7	mRNA	7.666666667	27.66666667	1.86472524	1.53E-09	1.21E-08	1.52	0.22	0.08	0.19	0.16	0.12
5730	PTGDS	mRNA	6.666666667	22.66666667	1.778782511	1.19E-07	7.56E-07	5	0.31	0.36	0.64	0.38	0.52
57338	JPH3	mRNA	11.66666667	24.33333333	1.073789307	1.83E-04	7.21E-04	0.75	0.34	0.16	0.13	0.34	0.09
576	ADGRB2	mRNA	62.66666667	139.6666667	1.169465347	7.79E-22	1.54E-20	3.39	0.93	0.48	0.75	0.71	0.59
58985	IL22RA1	mRNA	24.66666667	51.33333333	1.07058094	5.91E-08	3.89E-07	2.08	0.94	0.42	0.59	0.66	0.33
59	ACTA2	mRNA	44.66666667	103.3333333	1.22328298	1.13E-17	1.74E-16	7.95	2.81	1.85	2.11	1.66	1.26
6038	RNASE4	mRNA	48.51333333	103.6566667	1.108607456	2.28E-15	3.02E-14	6.01	1.39	1.74	1.63	1.1	1.32
60484	HAPLN2	mRNA	2.333333333	15.33333333	2.729454799	1.45E-08	1.03E-07	1.7	0.15	0	0.04	0.22	0
6303	SAT1	mRNA	1126.666667	2280.666667	1.030642623	7.30E-269	3.63E-266	225.05	60.78	117.19	48.35	51.7	91.01
6317	SERPINB3	mRNA	57.68333333	234.3433333	2.035645077	1.71E-77	1.75E-75	1.66	8.05	14.32	0.25	3.76	2.04
6318	SERPINB4	mRNA	59.31666667	247.3233333	2.073136688	1.40E-83	1.52E-81	0.99	5.24	18.82	0.39	2.89	2.98
6329	SCN4A	mRNA	10.33333333	30.66666667	1.582613411	1.44E-08	1.02E-07	0.54	0.14	0.06	0.04	0.14	0.05
64078	SLC28A3	mRNA	20.66666667	74	1.853467321	7.59E-23	1.59E-21	0.08	0.08	2.33	0.01	0.01	0.68
64137	ABCG4	mRNA	7.333333333	19	1.386706161	5.24E-05	2.28E-04	0.73	0.19	0.07	0.1	0.14	0.11
641649	TMEM91	mRNA	11.91666667	27.27333333	1.20775806	1.34E-05	6.39E-05	4.82	0.83	0.09	1.41	0.7	0.31
6450	SH3BGR	mRNA	7.816666667	25	1.690550438	8.05E-08	5.22E-07	2.11	1.26	1.49	0.86	0.32	0.28
64506	CPEB1	mRNA	1	6.71	2.759560531	1.63E-04	6.51E-04	0.31	0.05	0.02	0	0.05	0
64699	TMPRSS3	mRNA	87.63333333	177.55	1.031921484	1.32E-22	2.74E-21	11.49	2.93	3.2	3.22	3.01	3.39
653082	ZDHHC11B	mRNA	72.21	211.82	1.565816032	1.89E-49	1.05E-47	10.31	1.97	1.02	2.15	1.6	0.55
6534	SLC6A7	mRNA	12	39	1.713687483	1.32E-11	1.29E-10	1.63	0.21	0.21	0.27	0.08	0.24
65986	ZBTB10	mRNA	20.33333333	41	1.025024933	2.93E-06	1.55E-05	0.61	0.16	0.07	0.13	0.18	0.09
7087	ICAM5	mRNA	18.33333333	43	1.243115307	2.25E-08	1.56E-07	2.15	0.38	0.2	0.29	0.35	0.44
710	SERPING1	mRNA	43.66666667	87.66666667	1.018743753	1.03E-11	1.02E-10	6.71	1.26	1.23	1.91	1.19	1.24
720	C4A	mRNA	43.98333333	93.69333333	1.104237218	5.88E-14	6.94E-13	2.6	0.43	0.26	1.02	0	0.45
721	C4B	mRNA	30.19	91.36	1.610739659	3.78E-23	8.07E-22	1.87	0.6	0.64	0	0.29	0.67
727897	MUC5B	mRNA	2	9.666666667	2.286266259	4.70E-05	2.06E-04	0.09	0.01	0	0.01	0	0
728689	EIF3CL	mRNA	68.23333333	0	-8.664119527	1.42E-41	6.18E-40	0	0	0	0.02	0	3.78
728741	NPIPB6	mRNA	8.353333333	20.43666667	1.303983755	6.30E-05	2.70E-04	2.21	0.28	0.35	0.58	0.32	0.2
729873	TBC1D3	mRNA	5.186666667	14.51666667	1.498078424	1.79E-04	7.10E-04	0	0.64	0.48	0	0	0.4
7349	UCN	mRNA	54	112.3333333	1.070002543	1.09E-15	1.48E-14	23.22	3.08	2.2	8.15	3.07	1.74
7429	VIL1	mRNA	0	18.06333333	6.773202507	3.62E-14	4.36E-13	0.54	0	0	0	0	0
768	CA9	mRNA	51.33333333	842.3333333	4.049671173	0	0	104.04	3.7	0.84	2.24	2.63	1.21
7732	RNF112	mRNA	10.33333333	28	1.451368877	3.74E-07	2.23E-06	1.16	0.36	0.16	0.23	0.24	0.11
7846	TUBA1A	mRNA	79.77666667	200.3066667	1.341419454	1.57E-37	5.96E-36	13.18	5.02	4	2.47	3.56	2.34
79008	SLX1B	mRNA	288.6966667	634.88	1.150177246	9.12E-91	1.13E-88	35.55	36.9	29.06	27.45	0.24	18.27
79025	FNDC11	mRNA	10	42.66666667	2.106357169	4.40E-16	6.14E-15	5.15	0.96	1.47	0.64	0.45	0.56
79148	MMP28	mRNA	19	61	1.696057589	4.42E-17	6.61E-16	5.82	1.85	0.37	0.63	1.13	0.34
79816	TLE6	mRNA	49.33333333	101.3333333	1.051721913	6.02E-14	7.11E-13	8.45	1.16	0.4	3.16	1.03	0.44
79819	DNAI4	mRNA	23	46	1.013247765	9.30E-07	5.25E-06	2.25	0.99	1.22	0.44	0.39	1.02
79955	PDZD7	mRNA	16.85333333	45.81666667	1.456086303	7.22E-11	6.59E-10	2.25	0.62	0.27	0.43	0.52	0.2
79958	DENND1C	mRNA	7	27.33333333	1.978482347	4.19E-10	3.53E-09	1.54	0.31	0.1	0.12	0.18	0.17
80022	MYO15B	mRNA	4	16	2.013247765	1.34E-06	7.40E-06	0.27	0.02	0.02	0.02	0.03	0.02
80115	BAIAP2L2	mRNA	13.66666667	31	1.194854572	4.18E-06	2.14E-05	2.22	0.39	0.18	0.49	0.45	0.22
80216	ALPK1	mRNA	50.61666667	106.24	1.082890409	3.48E-15	4.56E-14	2.3	0.74	0.69	0.62	0.6	0.48
80235	PIGZ	mRNA	14	37.66666667	1.441109305	4.56E-09	3.43E-08	2.03	0.49	0.17	0.55	0.29	0.11
80329	ULBP1	mRNA	20.13666667	41.87666667	1.069569489	9.93E-07	5.59E-06	2.13	0.38	0.37	0.41	0.52	0.27
80380	PDCD1LG2	mRNA	19.66666667	51.66666667	1.406729121	1.56E-11	1.52E-10	0.52	0.99	2.2	0.18	0.49	0.76
80726	IQCN	mRNA	10	22	1.150751289	1.68E-04	6.70E-04	0.78	0.16	0.16	0.15	0.19	0.12
81029	WNT5B	mRNA	2	10.33333333	2.382481575	1.61E-05	7.60E-05	0.67	0.08	0.15	0.06	0.11	0
81558	FAM117A	mRNA	6.666666667	17	1.363745012	1.58E-04	6.35E-04	1.02	0.23	0.14	0.19	0.21	0.12
828	CAPS	mRNA	21.04333333	47.48	1.18720445	1.46E-08	1.04E-07	5.36	0.59	0.15	1.48	0.71	0.36
83723	TLCD3B	mRNA	8.333333333	25.66666667	1.636178116	1.08E-07	6.91E-07	2.76	0.21	0.1	0.51	0.29	0.12
83729	INHBE	mRNA	35.23666667	94.13	1.430824906	3.02E-20	5.49E-19	1.51	1.31	3.91	0.93	0.59	1.04
83937	RASSF4	mRNA	14	32.33333333	1.220843184	1.75E-06	9.53E-06	1.12	0.41	0.15	0.27	0.25	0.17
84171	LOXL4	mRNA	16	77	2.280034306	1.92E-30	5.80E-29	0.67	0.25	2.76	0.38	0.13	0.29
84530	SRRM4	mRNA	2.226666667	12.41666667	2.492568183	1.22E-06	6.78E-06	0.27	0.01	0	0.01	0.02	0.02
8468	FKBP6	mRNA	10.66666667	24	1.183172766	5.88E-05	2.54E-04	1.24	0.68	0.84	0.35	0.53	0.29
84814	PLPP7	mRNA	13	29.66666667	1.203578977	5.96E-06	2.98E-05	1.6	0.53	0.57	0.45	0.35	0.34
8497	PPFIA4	mRNA	75.33333333	193.3333333	1.372977893	1.55E-37	5.91E-36	4.17	1.08	0.4	0.81	0.89	0.37
8519	IFITM1	mRNA	197.4766667	468.7333333	1.260332961	9.97E-78	1.03E-75	111.99	15.5	15.08	25.45	12.49	18.4
85442	KNDC1	mRNA	67.62666667	175.6066667	1.389931231	7.27E-35	2.57E-33	7.16	1.66	0.99	1.44	1.18	0.52
8646	CHRD	mRNA	30.73333333	70.13333333	1.203543814	3.36E-12	3.50E-11	2.21	0.52	0.47	0.78	0.3	0.25
8651	SOCS1	mRNA	16.33333333	110.6666667	2.773577352	3.39E-53	2.11E-51	0.78	1.46	13.55	0.63	0.7	1.11
8693	GALNT4	mRNA	16.78666667	34.41333333	1.048899623	1.27E-05	6.07E-05	0.1	0.6	0.42	0	0	0.53
8710	SERPINB7	mRNA	123	331	1.441420667	1.13E-67	9.90E-66	1.6	6.13	21.06	1.15	3.64	6.08
8938	BAIAP3	mRNA	44.76	90.65333333	1.031397798	2.78E-12	2.91E-11	2.88	0.76	0.22	0.84	0.73	0.24
89765	RSPH1	mRNA	6.666666667	19.08333333	1.530523458	1.28E-05	6.11E-05	1.98	0.57	0.35	0.37	0.26	0.4
9022	CLIC3	mRNA	34.66666667	70	1.027053565	9.38E-10	7.59E-09	13.95	1.32	2.09	5.28	1.47	1.41
90427	BMF	mRNA	15.66666667	39.33333333	1.341301963	1.40E-08	9.97E-08	0.91	0.2	0.5	0.1	0.15	0.37
9080	CLDN9	mRNA	19	67.33333333	1.838569234	1.01E-20	1.90E-19	7.84	0.38	0.21	1.31	0.57	0.33
9143	SYNGR3	mRNA	53	127.6666667	1.281565392	5.76E-23	1.22E-21	8.86	1.76	1.47	1.48	2.11	1.14
9254	CACNA2D2	mRNA	14.33333333	30	1.078836107	3.04E-05	1.37E-04	0.74	0.14	0.14	0.13	0.23	0.1
92565	FANK1	mRNA	16.33333333	42	1.375817844	2.27E-09	1.76E-08	3.6	1.25	1.31	1.15	0.58	0.6
93273	LEMD1	mRNA	6.333333333	35.33333333	2.493240706	2.69E-16	3.82E-15	7.43	1.1	1.77	0.58	0.67	0.46
9381	OTOF	mRNA	6	16.66666667	1.487178953	6.54E-05	2.80E-04	0.53	0.02	0.09	0.05	0.02	0.12
94027	CGB7	mRNA	1.866666667	14.08666667	2.9290418	1.79E-08	1.26E-07	2.88	0.14	0.21	0.41	0	0
9514	GAL3ST1	mRNA	0.366666667	5.21	3.841990115	1.26E-04	5.13E-04	0.51	0.07	0	0.04	0	0
9518	GDF15	mRNA	54	127	1.24704495	5.75E-22	1.15E-20	5.39	3.73	10.08	1.59	3.72	2.89
954	ENTPD2	mRNA	24.66666667	104	2.089196618	1.59E-36	5.90E-35	8.01	1.48	0.3	1.24	0.47	0.44
9724	UTP14C	mRNA	30.72	5.103333333	-2.576418669	9.99E-15	1.26E-13	0.17	0.01	0	0.45	0.29	0.25
9914	ATP2C2	mRNA	8	18.66666667	1.235640186	2.45E-04	9.42E-04	0.91	0.14	0.11	0.21	0.14	0.12
