# Supplementary material for: Intermittent Hypoxia Promotes TAM-Induced Glycolysis in Laryngeal Cancer Cells via Regulation of HK1 Expression through Activation of ZBTB10
Source: Int J Mol Sci. 2023 Sep 30;24(19):14808. doi: 10.3390/ijms241914808 (PMC10573418; doi:10.3390/ijms241914808)
Supplement: Supplementary file 1 [file ijms-24-14808-s001.zip › Table S1.xls]

## Sheet: Sheet1
Clinical pathological characters of laryngeal cancer tissue microarray
Case.No	diagnosis	sex	age	T	N	M	TNM
1	癌	男	50	T2	N1	M0	Ⅲ
2	癌	男	48	T2	N0	M0	Ⅱ
3	癌	男	73	T3	N0	M0	Ⅲ
4	癌	男	51	T3	N0	M0	Ⅲ
5	癌	男	66	T2	N2	M0	ⅣA
6	癌	男	62	T1	N0	M0	Ⅰ
7	癌	男	68	T2	N0	M0	Ⅱ
8	癌	男	62	T2	N2c	M0	ⅣA
9	癌	男	60	T1	N0	M0	Ⅰ
10	癌	男	57	T4a	N0	M0	ⅣA
11	癌	男	77	T1	N0	M0	Ⅰ
12	癌	男	70	T2	N0	M0	Ⅱ
13	癌	男	62	T4a	N0	M0	ⅣA
14	癌	男	58	T3	N0	M0	Ⅲ
15	癌	男	66	T1	N0	M0	Ⅰ
16	癌	男	58	T2	N0	M0	Ⅱ
17	癌	男	47	T1	N2b	M0	ⅣA
18	癌	男	65	T2	N0	M0	Ⅱ
19	癌	男	70	T2	N0	M0	Ⅱ
20	癌	男	63	T1a	N0	M0	Ⅰ
21	癌	男	66	T2	N0	M0	Ⅱ
22	癌	男	62	T4b	N0	M0	ⅣB
23	癌	男	62	T1b	N0	M0	Ⅰ
24	癌	男	60	T2	N0	M0	Ⅱ
25	癌	男	56	T4a	N2b	M0	ⅣA
26	癌	男	55	T1	N0	M0	Ⅰ
27	癌	男	69	T3	N2a	M0	ⅣA
28	癌	男	69	T1a	N0	M0	Ⅰ
29	癌	男	66	T1	N0	M0	Ⅰ
30	癌	男	54	T2	N0	M0	Ⅱ
31	癌	男	59	T2	N0	M0	Ⅱ
32	癌	男	52	T2	N2c	M0	ⅣA
33	癌	女	48	T2	N1	M0	Ⅲ
34	癌	男	62	T2	N1	M0	Ⅲ
35	癌	男	67	T3	N1	M0	Ⅲ
36	癌	男	65	T4	N0	M0	ⅣA
37	癌	男	59	T3	N2b	M0	ⅣA
38	癌	男	63	T2	N0	MX	Ⅱ
39	癌	男	55	T2	N0	M0	Ⅱ
40	癌	男	56	T1	N2b	M0	ⅣA
41	癌	男	65	T1	N0	M0	Ⅰ
42	癌	男	63	T3	N2b	M0	ⅣA
43	癌	男	50	T3	N0	M0	Ⅲ
44	癌	男	63	T3	N0	M0	Ⅲ
45	癌	男	65	T4a	N2c	M0	ⅣA
46	癌	男	49	T1	N0	M0	Ⅰ
47	癌	男	61	T3	N0	M0	Ⅲ
48	癌	男	57	T1	N2c	M0	ⅣA
49	癌	男	72	T2	N0	M0	Ⅱ
50	癌	男	69	T1b	N0	M0	Ⅰ
51	癌	男	65	T3	N0	M0	Ⅲ
52	癌	男	53	T2	N2c	M0	ⅣA
53	癌	男	61	T4	N2	M0	ⅣA
54	癌	男	53	T2	N0	M0	Ⅱ
55	癌	男	61	T1a	N2b	M0	ⅣA
56	癌	男	60	T4a	N1	M0	ⅣA
57	癌	男	72	T2	N0	M0	Ⅱ
58	癌	男	57	T1	N0	M0	Ⅰ
59	癌	男	66	T1	N0	M0	Ⅰ
60	癌	男	52	T3	N2	M0	ⅣA
61	癌	男	63	T1	N0	M0	Ⅰ
62	癌	男	59	T2	N0	M0	Ⅱ
63	癌	男	67	T2	N1	M0	Ⅲ
64	癌	男	67	T3	N0	M0	Ⅲ
65	癌	男	67	T2	N2	M0	ⅣA
66	癌	男	52	T2	N0	M0	Ⅱ
67	癌	女	43	T4a	N2c	M0	ⅣA
68	癌	男	57	T1b	N2b	M0	ⅣA
69	癌	女	64	T2	N2c	M0	ⅣA
70	癌	女	61	T1	N1	M0	Ⅲ
71	癌	男	50	T2	N2b	M0	ⅣA
72	癌	男	58	T1b	N2b	M0	ⅣA
73	癌	男	64	T1	N1	M0	Ⅲ
74	癌	男	68	T3	N0	M0	Ⅲ
75	癌	男	60	T2	N2	MO	ⅣA
76	癌	男	55	T2	N0	M0	Ⅱ
77	癌	男	60	T1	N0	M0	Ⅰ
78	癌	男	50	T1	N0	M0	Ⅰ
79	癌	男	70	T2	N1	M0	Ⅲ
80	癌	男	71	T1	N0	M0	Ⅰ
